# Supplementary material for: A low-cost dpMIG-seq method for elucidating complex inheritance in polysomic crops: a case study in tetraploid blueberry
Source: Hortic Res. 2024 Sep 4;11(11):uhae248. doi: 10.1093/hr/uhae248 (PMC11560368; doi:10.1093/hr/uhae248)
Supplement: Web_Material_uhae248 [file web_material_uhae248.zip]

Archive with 2 entries (2 files):
- Supplementary_data_revise3.1.docx
- Supplementary_m&m.docx
